# Supplementary material for: Engineered Full Thickness Electrospun Scaffold for Esophageal Tissue Regeneration: From In Vitro to In Vivo Approach
Source: Pharmaceutics. 2022 Jan 21;14(2):252. doi: 10.3390/pharmaceutics14020252 (PMC8876746; doi:10.3390/pharmaceutics14020252)
Supplement: Supplementary file 1 [file pharmaceutics-14-00252-s001.zip]

Archive with 1 entries (1 files):
- pharmaceutics-1547096-supplementary.pdf
